# Supplementary material for: Comparative survey of the relative impact of mRNA features on local ribosome profiling read density
Source: Nat Commun. 2016 Oct 4;7:12915. doi: 10.1038/ncomms12915 (PMC5059445; doi:10.1038/ncomms12915)
Supplement: Supplementary Software — ZIP archive containing executable scripts to run RUST version 1.2 and a pseudocode. [file ncomms12915-s2.zip]

Archive with 11 entries (9 files):
- Supplementary_Software/
- Supplementary_Software/RUST_script.py
- Supplementary_Software/RUST_1.2/
- Supplementary_Software/RUST_1.2/rust_plot_transcript
- Supplementary_Software/RUST_1.2/rust_codon
- Supplementary_Software/RUST_1.2/rust_amino
- Supplementary_Software/RUST_1.2/rust_predict_profiles
- Supplementary_Software/RUST_1.2/rust_synergy
- Supplementary_Software/RUST_1.2/rust_tripeptide
- Supplementary_Software/RUST_1.2/rust_nucleotide
- Supplementary_Software/RUST_1.2/rust_dipeptide
