# Supplementary material for: Comparative survey of the relative impact of mRNA features on local ribosome profiling read density
Source: Nat Commun. 2016 Oct 4;7:12915. doi: 10.1038/ncomms12915 (PMC5059445; doi:10.1038/ncomms12915)
Supplement: Supplementary Software — ZIP archive containing executable scripts to run RUST version 1.2 and a pseudocode. [file ncomms12915-s2.zip › Supplementary_Software/RUST_script.py]

# this script, written in python, contains an implementation of the RUST algorithm on codons, enabling identification of the role of individual codons near or a the translation ribosome on read density. For each expressed transcript (irrespective of its average read density) it creates a smoothed ribosome profile read density profile. The observed and expected RUST values are recorded across a 60 codon window spanning the entire riboosme and the upstream nascent peptide (40 codons upstream of A-site, A-site itself and 19 codons downstream the A-site). The average RUST values for each of the 61 sense codons across the 60 codon window is then determined and this is information is produced as a tab seperated file. The first column indicates the codon, the 2nd is the expected RUST value for the codon, the next 60 columns are the observed RUST values for each codon across 60 codon window.

# prerequisites include
# list_transcripts , a python list of transcripts used to determine profile, e.g. list_transcripts = ['NM_182704', 'XM_005259917', 'XM_005245435']
# cds_start_dict, a python dictionary with transcript as keys and values being acORF start coordinate, e.g. cds_start_dict = {'XM_005253601': 160, 'NM_019040': 56, 'NM_019043': 321}
# cds_end_dict, a python dictionary with transcript as keys and values being acORF stop coordinate

from Bio import SeqIO
import pysam
import numpy as np

mRNA_sequences = "human.rna.fna"    #path to fastq file of transcripts
in_seq_handle 			= open(mRNA_sequences)
seq_dict 				= SeqIO.to_dict(SeqIO.parse(in_seq_handle, "fasta"))
in_seq_handle.close()


nts = ["A","G","C","T"]
aligments_A1		= pysam.Samfile("sorted_bam_file", 'rb')  #path to aligments in sorted bam format

codon_enrichment_dict = {}
codon_enrichment_expected_dict= {}
for nt in nts :
	for nt2 in nts :
		for nt3 in nts :
			codon = "%s%s%s"%(nt, nt2, nt3)
			codon_enrichment_dict[codon] = {}
			codon_enrichment_expected_dict[codon] = []
			for number in range(0,60,1) :
				codon_enrichment_dict[codon][number] = [0.0,0.0]

for transcript in list_transcripts :
	cds_start 	=  cds_start_dict[transcript]
	cds_end 		=  cds_end_dict[transcript]
	elongation_region_all = seq_dict[transcript][cds_start:cds_end].seq  
	elongation_region_part = elongation_region_all[120:-60]  # first 120 and last 60 nt are not used
	
	if len( elongation_region_part)% 3 != 0 : continue
	elongation_coordinates 		= [n for n in range(cds_start+120, cds_end-60)]


	profile_list 		= [0.0 for n in range(cds_start+120, cds_end-60)]  # records ribo-seq profile
	if len(profile_list) < 50: continue

	all_reads		= aligments_A1.fetch(transcript)
	for read in all_reads :
		readlen = read.qlen
		if readlen != 32 : continue 			# only ribo-seq reads 32 nt long are used
		A_site = read.pos+17					# 17 nt offset to A-site
		if A_site in elongation_coordinates :
			profile_list[elongation_coordinates.index(A_site)] += 1
	average_gene_density = float(sum(profile_list))/len(profile_list)  #average gene density calculated
	
	if average_gene_density != 0 :
		num_codon = len([1 for number88 in range(0,len(profile_list),3) if ((profile_list[number88]+profile_list[number88+1]+profile_list[number88+2])/3)>average_gene_density])   # number of codons that exceed average gene density 
		
		expected_codon_density = float(num_codon)/(len(profile_list)/3)   # expected enrichment value, value expected for codons not altering read recuitment
		
		codon_start 		= 0
		for sliding_w_n in range(0,len( elongation_region_part),3) :    #sliding window using increments of 3 nts
			codon_window = str(elongation_region_all[codon_start:codon_start+180])  #60 codon window, starting from 40 codon before A site
			for number in range(0,len(codon_window)/3) :
				codon = codon_window[number*3:(number+1)*3]
				if "N" in codon : continue
				codon_enrichment_dict[codon][number][0] += 1
				if (profile_list[sliding_w_n]+profile_list[sliding_w_n+1]+profile_list[sliding_w_n+2])/3 > average_gene_density:
					codon_enrichment_dict[codon][number][1] += 1
			
			codon = codon_window[40*3:(40+1)*3]   #corresponds to A-site codon
			if "N" in codon : continue
			codon_enrichment_expected_dict[codon].append(expected_codon_density)
			codon_start 	+= 3

outfile = open("RUST_outputdata","w")
list_codons = []
codons 		= codon_enrichment_dict.keys()
codons.sort()
for codon in codons :
	if codon in list_codons :continue
	list_codons.append(codon)
	outfile.write("%s"%codon)
	outfile.write("\t%s"%np.mean(codon_enrichment_expected_dict[codon]))
	for number in range(0,60) :
		if codon_enrichment_dict[codon][number][0]  != 0 :
			outfile.write("\t%s"%(codon_enrichment_dict[codon][number][1]/codon_enrichment_dict[codon][number][0]))
		else :
			outfile.write("\t0")
	outfile.write("\n")
outfile.close()
