# Supplementary material for: Comparative survey of the relative impact of mRNA features on local ribosome profiling read density
Source: Nat Commun. 2016 Oct 4;7:12915. doi: 10.1038/ncomms12915 (PMC5059445; doi:10.1038/ncomms12915)
Supplement: Supplementary Software — ZIP archive containing executable scripts to run RUST version 1.2 and a pseudocode. [file ncomms12915-s2.zip › Supplementary_Software/RUST_1.2/rust_plot_transcript]

#!/usr/bin/python
import  os,  re, pysam, sys, math, argparse
try:
    import numpy
except : pass

try:
    import matplotlib as mpl
    mpl.use("Agg")
    import matplotlib.pyplot as plt
    from pylab import MaxNLocator
except: pass    

def mean_value(input_list):
    return(sum(map(float, input_list))/len(input_list))  

def stop_err( msg):
    sys.stderr.write( '%s\n' % msg )
    sys.exit()
def main():
    parser = argparse.ArgumentParser(description='Plot observed and predicted ribosome profiles')
    parser.add_argument('t',metavar='transcriptome', help = 'fasta file of transcripts, CDS start and end may be provided on description line using tab separation e.g. >NM_0001  10  5000, otherwise it searches for longest ORF')
    parser.add_argument('a',metavar='alignment', help='sorted bam file of alignments to transcriptome')
    parser.add_argument('offset',metavar='offset', help='nucleotide offset to A-site',type=int )
    parser.add_argument('l',metavar='lengths', help='lengths of footprints included, for example 28:32 is 28,29,30,31,32')
    parser.add_argument('identifier', metavar = 'transcript identifier', help='Specific transcript to plot (Use of unique identifier is sufficient for example "NM_031946"' )
    parser.add_argument('rustfile', metavar = 'RUST-codon-file', help='path to file produced from "rust_codon"')
    parser.add_argument('-o', metavar = 'outfile directory', help='path to outputfile, default is "plot_transcript"',default = "plot_transcript")
    parser.add_argument('--version', action='version', version='%(prog)s 1.2')
    args = parser.parse_args(None)    
        
    RUST_file = open(args.rustfile)  # file output of RUST_script.py
    RUST_file.readline()
    codon_rust_dict = {}
    for line in RUST_file :
        linesplit = line.split(",")
        if len(linesplit) == 1 :break
        codon = linesplit[0]
        if len(codon) != 3 or len(set(codon)-set(["A","T","G","C"]))!= 0:
            stop_err("Codon metafootprint file not correct, check input file")
        codon_rust_dict[codon] = {}
        rust_values =  map(float, linesplit[1:])
        expected = rust_values[0]
        rust_metafootprint = [ro_value/expected for ro_value in rust_values[1:]]
        for n in range(34,46) :
            codon_rust_dict[codon][n-40] = rust_metafootprint[n]   #for 12 codons positions near A-site the RUST ratios are recorded
    RUST_file.close()


    mRNA_sequences          =  args.t   #path to fastq file of transcripts
    in_seq_handle           = open(mRNA_sequences)
    cds_start_dict  = {}
    cds_end_dict    = {}
    seq_dict        = {}
    for line in in_seq_handle:
        if line[0] != ">" : 
            seq_dict.setdefault(transcript,"") 
            seq_dict[transcript] += line[:-1]
            continue
        try :
            transcript_split= line[:-1].split("\t")
            transcript       = transcript_split[0][1:]
            cds_start_dict[transcript]       = int(transcript_split[1])
            cds_end_dict[transcript]         = int(transcript_split[2])
        except: pass
    in_seq_handle.close()

    offset          = args.offset 
    readlen_range   = args.l
    readlen_rangesplit      = readlen_range.split(":")
    if len(readlen_rangesplit) == 1: 
        accepted_read_lengths = [int(readlen_rangesplit[0])]
        length_values ="%s"%int(readlen_rangesplit[0])
    elif len(readlen_rangesplit) == 2 :
        accepted_read_lengths = [readlen for readlen in range(int(readlen_rangesplit[0]),int(readlen_rangesplit[1])+1)]
        length_values ="%s_%s"%(int(readlen_rangesplit[0]),int(readlen_rangesplit[1]))
    else : 
        stop_err( "l, lengths of footprints parameter not in correct format, it should be either colon seperated with the second value greater or equal to the first, (28:32) or a single interger (31)")
    if len(accepted_read_lengths) == 0  :
        stop_err( "l, lengths of footprints parameter not in correct format, it should be either colon seperated with the second value greater or equal to the first, (28:32) or a single interger (31)")

        
    amino_acids = ['A', 'C', 'E', 'D', 'G', 'F', 'I', 'H', 'K', 'M', 'L', 'N', 'Q', 'P', 'S', 'R', 'T', 'W', 'V', 'Y']
    aligments_A1    = pysam.Samfile(args.a, 'rb')
    
    if "/" in  args.rustfile:
        rustfile_split= args.rustfile.split("/")[-1]
    #elif "\\" in args.rustfile:
        #rustfile_split= args.rustfile.split("\\")[-1]
    else:
        rustfile_split = rustfile
    
    if "RUST_codon_file_" in rustfile_split:
        alignment_filename = rustfile_split[16:]
    else: alignment_filename = rustfile_split
    
    
    list_transcripts = seq_dict.keys()
    transcript_of_inter = args.identifier
    transcript_of_inter2 = transcript_of_inter
    if transcript_of_inter not in list_transcripts:
        count_occurences = 0 
        for known_transcript in list_transcripts:
            if transcript_of_inter in known_transcript:
                transcript_of_inter2 = known_transcript
                count_occurences += 1
        if transcript_of_inter2 == transcript_of_inter:
            stop_err( "Transcript not in Transcriptome file")
        if count_occurences > 1 :
            stop_err( "%s not unique identifier"%transcript_of_inter)
        sys.stdout.write( '%s not in Transcriptome file, data provided for %s\n' %(transcript_of_inter,transcript_of_inter2 ))

    for transcript in [transcript_of_inter2] :
        try:
            cds_start       = cds_start_dict[transcript]
            cds_end         = cds_end_dict[transcript]
            if cds_end      < cds_start: raise Exception
        except Exception:
            transcript_seq = seq_dict[transcript]
            cds_start = -1
            start_post = []
            end_post = []        
            for match in re.finditer(r'(?=(%s))' % re.escape("ATG"), transcript_seq): start_post.append(match.start())
            for match in re.finditer(r'(?=(%s))' % re.escape("TAG" ),transcript_seq ):end_post.append(match.start())
            for match in re.finditer(r'(?=(%s))' % re.escape("TAA" ),transcript_seq ): end_post.append(match.start())
            for match in re.finditer(r'(?=(%s))' % re.escape("TGA" ),transcript_seq ):end_post.append(match.start())
            
            end_post.sort()
            len_max_orf = 0
            for value in start_post:
                for value2 in end_post:
                    if value < value2:
                        if value%3 == value2%3:
                                len_orf = (value2-value)
                                if len_orf > len_max_orf:
                                    cds_start = value
                                    cds_end = value2+3
                                    len_max_orf = len_orf
                                break
            if cds_start == -1: continue
            
        elongation_region_all 	= seq_dict[transcript][cds_start:cds_end]
        if len(elongation_region_all)% 3 != 0 :     #genes with codon region not divisible by 3 skipped
            stop_err( '%s, CDS not divisible by 3\n'%transcript )

        profile_expect 	= []
        for n in range(0,len(elongation_region_all[120:-60]),3) :  # predicts profile from 120 nts after start to 60 before stop
            minus6_plus5_footprint = elongation_region_all[120+n-18:120+n+16] #contains sequence of region used to predict profile
            value = 1.0
            amino_loc = -6
            for number in range(0,len(minus6_plus5_footprint)-2,3) :
                codon = minus6_plus5_footprint[number:number+3]
                if len(set(codon) - set(["A","T","G","C"])) != 0 or codon in ["TAG","TGA","TAA"]: 
                    amino_loc+= 1
                    continue    
                value = value* codon_rust_dict[codon][amino_loc]
                amino_loc+= 1
            profile_expect.append(value)
        profile_expect_sum = sum(profile_expect)
        profile_expect_probablility = [float(value)/profile_expect_sum for value in profile_expect]
        

        profile_list            = [0.0 for n in range(cds_start+120, cds_end-60)]  # records ribo-seq profile
        all_reads   = aligments_A1.fetch(transcript)

        len_elongation_region = len(profile_list)
        for read in all_reads :
            readlen = read.qlen
            if readlen not in accepted_read_lengths : continue          # selection of read of acceptable length
            A_site = read.pos+offset-cds_start-120                      # addition of offset
            if len_elongation_region > A_site > -1 :
                profile_list[A_site] += 1
        
        sys.stdout.write("Average read density = %s\n"%round(sum(profile_list)/len(profile_list),3))
        if not os.path.exists(args.o ): os.mkdir(args.o) 
        open_file = open("%s/observed_predicted_%s_%s_%s_%s.csv"%(args.o,args.identifier, alignment_filename, args.offset, length_values), "w")
        profiles_control_codon = [profile_list[codon_ind]+profile_list[codon_ind+1]+profile_list[codon_ind+2] for codon_ind in range(0,len(profile_list),3)]
        profile_expect_probablility_index = 0
        open_file.write("%s\n"%transcript)
        open_file.write("codon, predicted probability, alignments\n")
        for coordinate_index in range(0,len(elongation_region_all[120:-60]),3) :  
            codon = elongation_region_all[120+coordinate_index:120+coordinate_index+3]
            open_file.write("%s, "%(codon))
            open_file.write("%s, "%(profile_expect_probablility[profile_expect_probablility_index] ))
            open_file.write("%s\n"%(profiles_control_codon[profile_expect_probablility_index] ))
            profile_expect_probablility_index += 1
    open_file.close()

    
    try :
    #if 1:
        mpl.rcParams["xtick.direction"]        = "out"
        mpl.rcParams["ytick.direction"]        = "out"
        mpl.rcParams["legend.fontsize"]        = 10
        mpl.rcParams["ytick.labelsize"]        = 10
        mpl.rcParams["xtick.labelsize"]        = 10
        mpl.rcParams['font.size']              = 10
        mpl.rcParams["axes.titlesize"]         = 10
        mpl.rcParams["legend.frameon"]         = 0
        mpl.rcParams["axes.axisbelow"]         = False
        mpl.rcParams["xtick.major.pad"]        = 2.
        mpl.rcParams["ytick.major.pad"]        = 2
        mpl.rcParams["xtick.major.size"]       = 2.
        mpl.rcParams["ytick.major.size"]       = 2
        mpl.rcParams['axes.linewidth']         = 0.5
        mpl.rcParams['ytick.major.width']      = 0.25
        mpl.rcParams['xtick.major.width']      = 0.25
        mpl.rcParams['lines.linewidth']        = 1
        mpl.rcParams["legend.borderpad"]       = 0.01
        mpl.rcParams["legend.labelspacing"]    = 0.05
        mpl.rcParams["legend.columnspacing"]   = 0.5
        mpl.rcParams["legend.borderaxespad"]   = 0.15
        mpl.rcParams["legend.handlelength"]    = 1
    
        fig = plt.figure(figsize = (6.69,6.0))  
        plt.subplots_adjust(left =0.09, right=.87)
        ax = fig.add_subplot(111)
        ax.plot(profiles_control_codon,color = "gray",label = "observed")
        ax2 = ax.twinx()
        ax2.plot(profile_expect_probablility,"--", color = "DarkMagenta",label = "predicted")
        
        try:
            ax.text(0.1,1.05, "r =%s"%round(numpy.corrcoef(profiles_control_codon, profile_expect_probablility)[0, 1],2), transform=ax.transAxes)
        except : pass    
            

        l= ax.legend( bbox_to_anchor=(0, 0, 0.890, 1.05), bbox_transform=ax.transAxes, ncol =1)
        l= ax2.legend( bbox_to_anchor=(0, 0, 0.890, 1.10), bbox_transform=ax2.transAxes, ncol =1)

        ax.set_xlabel("transcript coordinates [codon]")
        ax.set_ylabel("# alignments")
        ax.yaxis.set_major_locator(MaxNLocator(5))
        tciks = ax.get_xticks()
        cds_start_codon = cds_start/3
        tciks2 = [int(n)+40+cds_start_codon for n in tciks]
        ax.set_xticklabels(tciks2)

        ax.set_title(transcript_of_inter)
        for tl in ax2.get_yticklabels():
            tl.set_color('DarkMagenta')
        ax2.yaxis.set_major_locator(MaxNLocator(5))
        ax2.set_ylabel("probability", color = "darkmagenta")    
        ax2.set_xlim(0, len(profile_expect_probablility))
        ax.set_xlim(0, len(profile_expect_probablility))

        plt.savefig("%s/observed_predicted_%s_%s_%s_%s.png"%(args.o,args.identifier, alignment_filename, args.offset, length_values))
    except:
        sys.stdout.write("Error producing images\n")
if __name__ == "__main__":
    main()
