# Supplementary material for: Comparative survey of the relative impact of mRNA features on local ribosome profiling read density
Source: Nat Commun. 2016 Oct 4;7:12915. doi: 10.1038/ncomms12915 (PMC5059445; doi:10.1038/ncomms12915)
Supplement: Supplementary Software — ZIP archive containing executable scripts to run RUST version 1.2 and a pseudocode. [file ncomms12915-s2.zip › Supplementary_Software/RUST_1.2/rust_codon]

#!/usr/bin/env python
import  os,  re, pysam, sys, math, argparse
try:
    import matplotlib as mpl
    mpl.use("Agg")
    import matplotlib.pyplot as plt
    from pylab import MaxNLocator
except: pass    


def stop_err( msg):
    sys.stderr.write( '%s\n' % msg )
    sys.exit()
    
def mean_value(input_list):
    return(sum(map(float, input_list))/len(input_list))  
    
def RUST_metagene_plot(infileopen36,ax36) :
    infileopen36.seek(0)
    infileopen36.readline()
    while 1:
        line = infileopen36.readline()
        linesplit = line.split(",")
        if len(linesplit) == 1 :break
        codon = linesplit[0]
        coverage =  map(float, linesplit[1:])
        coverage_a = coverage[0]
        if coverage_a == 0: continue
        coverage_n = [n/coverage_a for n in coverage[1:]]
        log2_values = [math.log(n,2) for n in coverage_n ]
        ax36.plot(log2_values,color = "gray")

    line = infileopen36.readline()
    linesplit = line.split(",")
    if "NA" not in line:
        coverage =  map(float, linesplit[2:])
        ax2 = ax36.twinx()
        ax2.plot(coverage,color = "blue")
        for tl in ax2.get_yticklabels():
            tl.set_color('blue')
            tl.set_rotation(0)

        ax2.yaxis.set_major_locator(MaxNLocator(3))    
        ax2.set_ylim(0,1.0)
        ax2.set_ylim(-2,1.0)
        ax2.set_yticks([0,1], minor = False)
        ax2.set_yticklabels(["0","1"])  
        ax2.set_ylabel("Kullback-Leibler divergence",color = "blue")

    ax36.set_xticks([5,10,15,20,25,30,35,40,45,50,55])
    ax36.set_xticklabels([-35,-30,-25,-20,-15,-10,-5,0,5,10,15 ])
    ax36.set_xlabel("distance from A-site [codon]")
    ax36.set_ylabel("Codon RUST ratio (observed/expected), log2")
    ax36.axvline(40, color = "red")
    
    
def A_site_plot(infileopen35,dict_codon75,axis_Asite53,loc2):
    codon_to_amino_dict = {}
    amino_to_codons_dict = {}
    for amino_acid, codons in dict_codon75.items():
        for codon in codons :
            codon_to_amino_dict[codon] = amino_acid
            amino_to_codons_dict.setdefault(amino_acid, []).append(codon)
        
    list1 = []
    list2 = []
    infileopen35.seek(0)
    infileopen35.readline()
    dict_amino_value = {}
    for line in infileopen35 :
        linesplit = line.split(",")
        if len(linesplit) == 1 :break
        codon = linesplit[0]
        if codon in ["TAA","TAG","TGA"] :continue
        list1.append(linesplit[0])
        coverage =  map(float, linesplit[1:])
        coverage_a = coverage[0]
        coverage_n = [n/coverage_a for n in coverage[1:]]
        list2.append(float(coverage_n[loc2]))

        amino = codon_to_amino_dict[linesplit[0]]
        if dict_amino_value.has_key(amino):
            dict_amino_value[codon_to_amino_dict[linesplit[0]]].append(float(coverage_n[loc2]))
        else:
            dict_amino_value[codon_to_amino_dict[linesplit[0]]] = [float(coverage_n[loc2])]

    list_amino_sorted = []
    for key, value in dict_amino_value.items():
        list_amino_sorted.append((mean_value(value), key))
    list_amino_sorted.sort()
        
    A_site_value_norm = [n/min(list2) for n in list2]
    list3 = zip(A_site_value_norm,list1)
    list3.sort()
    A_site_value_norm_dict = {}
    for tupel in list3:
        A_site_value_norm_dict[tupel[1]] = tupel[0]


    used_codons =[]
    xloc    = []
    xtick_label = []
    n1 = 0

    for _, amino_acid in list_amino_sorted:
        if amino_acid in used_codons : continue
        used_codons.append(amino_acid)
        n1 += 1 #len(dict_list_codon[amino_acid])
               
        xloc.append(n1)
        for amino_acid_codon in amino_to_codons_dict[amino_acid]:
            axis_Asite53.scatter(n1,A_site_value_norm_dict[amino_acid_codon],color = "gray", s=50, edgecolor = "gray")
        xtick_label.append(amino_acid)
    
    axis_Asite53.set_xticks(xloc)
    axis_Asite53.set_xticklabels(xtick_label, rotation = 90)
    for tick in axis_Asite53.get_xticklabels():
        if tick.get_text() in ["Phe","Tyr","Trp"]:
            a2 =tick.set_backgroundcolor("lightgreen") #(dict(facecolor = "red"))
            #tick.set_color("white")
        if tick.get_text() in ["Val","Ala","Leu","Met","Ile"]:
            tick.set_backgroundcolor("lightgrey") 
            #tick.set_color("white")
        if tick.get_text() in ["Ser","Asn","Thr","Gln"]:
            tick.set_backgroundcolor("ForestGreen")
            tick.set_color("white")
            
        if tick.get_text() in ["His","Lys","Arg"]:
            tick.set_backgroundcolor("blue") 
            tick.set_color("white") 
        if tick.get_text() in ["Glu","Asp"]:
            tick.set_backgroundcolor("red")
            tick.set_color("white")
    axis_Asite53.set_xlim(0, n1+1)
    axis_Asite53.set_ylabel("A-site codon RUST ratio")
    
    red = mpl.patches.Rectangle((0, 0), 1, 1, fc="r")
    blue = mpl.patches.Rectangle((0, 0), 1, 1, fc="b")
    fgreen = mpl.patches.Rectangle((0, 0), 1, 1, fc="ForestGreen")
    lgreen = mpl.patches.Rectangle((0, 0), 1, 1, fc="lightGreen")
    grey = mpl.patches.Rectangle((0, 0), 1, 1, fc="lightgrey")

    axis_Asite53.legend([red,grey,lgreen,  blue,fgreen], ["acidic","aliphatic","aromatic","basic","polar\nuncharged"],bbox_to_anchor=(0, 0, 0.8, 1.12),ncol = 3)

def main():
    parser = argparse.ArgumentParser(description='Produces RUST metagene profile of codons')
    parser.add_argument('t',metavar='transcriptome', help = 'fasta file of transcripts, CDS start and end may be provided on description line using tab separation e.g. >NM_0001  10  5000, otherwise it searches for longest ORF')
    parser.add_argument('a',metavar='alignment', help='sorted bam file of alignments to transcriptome')
    parser.add_argument('offset',metavar='offset', help='nucleotide offset to A-site',type=int )
    parser.add_argument('l',metavar='lengths', help='lengths of footprints included, for example 28:32 is 28,29,30,31,32')
    parser.add_argument('-o', metavar = 'outfile directory', help='path to outputfile, default is "codon"',default = "codon")
    parser.add_argument('--version', action='version', version='%(prog)s 1.2')
    args = parser.parse_args(None)   

    universal_code = {
    "Ala" : ["GCT", "GCC", "GCG", "GCA"],
    "Gly" : ["GGT", "GGC", "GGG", "GGA"],
    "Pro" : ["CCT", "CCC", "CCG", "CCA"],
    "Thr" : ["ACT", "ACC", "ACG", "ACA"],
    "Val" : ["GTT", "GTC", "GTG", "GTA"],
    "Ser" : ["TCT", "TCC", "TCG", "TCA", "AGT", "AGC"],
    "Arg" : ["CGT", "CGC", "CGG", "CGA", "AGG", "AGA"],
    "Leu" : ["CTT", "CTC", "CTG", "CTA", "TTG", "TTA"],
    "Phe" : ["TTT", "TTC"],
    "Asn" : ["AAT","AAC"],
    "Lys" : ["AAG", "AAA"],
    "Asp" : ["GAT", "GAC"],
    "Glu" : ["GAG", "GAA"],
    "His" : ["CAT","CAC"],
    "Gln" : ["CAG", "CAA"],
    "Ile" : ["ATT", "ATC", "ATA"],
    "Met" : ["ATG"],
    "Tyr" : ["TAT","TAC"],
    "Cys" : ["TGT", "TGC"],
    "Trp" : ["TGG"],
    "Stop" : ["TGA","TAG","TAA"]}

        

    mRNA_sequences          =  args.t   #path to fastq file of transcripts
    in_seq_handle           = open(mRNA_sequences)
    cds_start_dict  = {}
    cds_end_dict    = {}
    seq_dict        = {}
    for line in in_seq_handle:
        if line[0] != ">" : 
            seq_dict.setdefault(transcript,"") 
            seq_dict[transcript] += line[:-1]
            continue
        try :
            transcript_split= line[:-1].split("\t")
            transcript       = transcript_split[0][1:]
            cds_start_dict[transcript]       = int(transcript_split[1])
            cds_end_dict[transcript]         = int(transcript_split[2])
        except: pass
    in_seq_handle.close()

    offset          = args.offset  
    readlen_range   = args.l

    readlen_rangesplit      = readlen_range.split(":")
    if len(readlen_rangesplit) == 1: 
        accepted_read_lengths = [int(readlen_rangesplit[0])]
        length_values ="%s"%int(readlen_rangesplit[0])
    elif len(readlen_rangesplit) == 2 :
        accepted_read_lengths = [readlen for readlen in range(int(readlen_rangesplit[0]),int(readlen_rangesplit[1])+1)]
        length_values ="%s_%s"%(int(readlen_rangesplit[0]),int(readlen_rangesplit[1]))
    else : 
        stop_err( "Lengths of footprints parameter not in correct format, it should be either colon seperated with the second value greater or equal to the first, (28:32) or a single interger (31)")
    if len(accepted_read_lengths) == 0  :
        stop_err( "Lengths of footprints parameter not in correct format, it should be either colon seperated with the second value greater or equal to the first, (28:32) or a single interger (31)")

        
    nts = ["A","G","C","T"]
    aligments_A1    = pysam.Samfile(args.a, 'rb')  #path to aligments in bam format

    codon_enrichment_dict = {}
    codon_enrichment_expected_dict= {}
    for nt in nts :
        for nt2 in nts :
            for nt3 in nts :
                codon = "%s%s%s"%(nt, nt2, nt3)
                codon_enrichment_dict[codon] = {}
                codon_enrichment_expected_dict[codon] = []
                for number in range(0,60,1) :
                    codon_enrichment_dict[codon][number] = [0.0,0.0]
            
    list_transcripts = seq_dict.keys()
    number_transcripts = 0
    list_10_percentile = []
    for value in range(1,10):list_10_percentile.append((len(list_transcripts)*value)/10)
    for transcript in list_transcripts :
        number_transcripts += 1
        if number_transcripts in list_10_percentile:
            sys.stdout.write("%s percent\n"%((list_10_percentile.index(number_transcripts)+1)*10))
        
        try:   #use supplied CDS annotation
            cds_start       = cds_start_dict[transcript]
            cds_end         = cds_end_dict[transcript]
            if cds_end      < cds_start: raise Exception
        except Exception:  #find longest ORF
            transcript_seq = seq_dict[transcript]
            cds_start = -1
            start_post = []
            end_post = []        
            for match in re.finditer(r'(?=(%s))' % re.escape("ATG"), transcript_seq): start_post.append(match.start())
            for match in re.finditer(r'(?=(%s))' % re.escape("TAG" ),transcript_seq ):end_post.append(match.start())
            for match in re.finditer(r'(?=(%s))' % re.escape("TAA" ),transcript_seq ):end_post.append(match.start())
            for match in re.finditer(r'(?=(%s))' % re.escape("TGA" ),transcript_seq ):end_post.append(match.start())
            
            end_post.sort()
            len_max_orf = 0
            for value in start_post:
                for value2 in end_post:
                    if value < value2:
                        if value%3 == value2%3:
                                len_orf = (value2-value)
                                if len_orf > len_max_orf:
                                    cds_start = value
                                    cds_end = value2+3
                                    len_max_orf = len_orf
                                break
            if cds_start == -1:
                #sys.stdout.write( '%s, AUG codon not found\n'%transcript  )
                continue
                        
                    
        elongation_region_all  = seq_dict[transcript][cds_start:cds_end]
        elongation_region_part = elongation_region_all[120:-60]  # first 120 and last 60 nt are not used
        #peptide_sequence        = elongation_region_all.translate()
        
        if len( elongation_region_part)% 3 != 0 :
            #sys.stdout.write( '%s, CDS not divisible by 3\n'%transcript  )
            continue

        profile_list            = [0.0 for n in range(cds_start+120, cds_end-60)]  # records ribo-seq profile
        if len(profile_list)    < 50:
            #sys.stdout.write( '%s, ORF too short\n'%transcript  )
            continue
        all_reads   = aligments_A1.fetch(transcript)

        len_elongation_region = len(profile_list)
        for read in all_reads :
            readlen = read.qlen
            if readlen not in accepted_read_lengths : continue          # selection of read of acceptable length
            A_site = read.pos+offset-cds_start-120                      # addition of offset
            if len_elongation_region > A_site > -1 :
                profile_list[A_site] += 1
        
        average_gene_density = float(sum(profile_list))/len(profile_list)  #average gene density calculated
        if average_gene_density != 0 :  
            num_codon = len([1 for number88 in range(0,len(profile_list),3) if ((profile_list[number88]+profile_list[number88+1]+profile_list[number88+2])/3)>average_gene_density])  
                                    # number of codons that exceed average gene density 
            expected_codon_density = float(num_codon)/(len(profile_list)/3)    # expected enrichment value
            
            codon_start 		= 0
            for sliding_w_n in range(0,len( elongation_region_part),3) :    #sliding window using increments of 3 nts
                codon_window = str(elongation_region_all[codon_start:codon_start+180])  #60 codon window,
                if len(set(codon_window) - set(["A","T","G","C"])) != 0: 
                    codon_start     += 3
                    continue
                
                if (profile_list[sliding_w_n]+profile_list[sliding_w_n+1]+profile_list[sliding_w_n+2])/3 > average_gene_density:
                    for number in range(0,60) :
                        codon = codon_window[number*3:(number+1)*3]
                        codon_enrichment_dict[codon][number][0] += 1
                        codon_enrichment_dict[codon][number][1] += 1
                else :
                    for number in range(0,60) :
                        codon = codon_window[number*3:(number+1)*3]
                        codon_enrichment_dict[codon][number][0] += 1

                codon = codon_window[120:123]   #corresponds to A-site codon
                codon_enrichment_expected_dict[codon].append(expected_codon_density)
                codon_start 	+= 3


                
    if not os.path.exists(args.o):
        os.mkdir(args.o )
    alignment_filename = args.a.split("/")[-1]
    outfile = open("%s/RUST_codon_file_%s_%s_%s"%(args.o, alignment_filename, args.offset, length_values), "w")
    outfile.write("codon, expected value")
    for number106 in range(-40,20): outfile.write(", %s"%number106)
    outfile.write("\n")

    list_codons = []
    codons 		= codon_enrichment_dict.keys()
    codons.sort()
    rust_expected = []
    rust_observed_metafootprint = []
    for codon in codons :
        if codon in list_codons :continue
        if codon in ["TAA","TGA","TAG"]:continue
        list_codons.append(codon)
        outfile.write("%s"%codon)
        if codon_enrichment_expected_dict[codon] != []:
            outfile.write( ", %s"%mean_value(codon_enrichment_expected_dict[codon]))
        list_data = []
        for number in range(0,60) :
            if codon_enrichment_dict[codon][number][0]  != 0 :
                outfile.write(  ", %s"%(codon_enrichment_dict[codon][number][1]/codon_enrichment_dict[codon][number][0]))
                list_data.append(codon_enrichment_dict[codon][number][1]/codon_enrichment_dict[codon][number][0])
            else :
                outfile.write(  ", 0")
                list_data.append(0)
        outfile.write(  "\n")
        rust_expected.append(mean_value(codon_enrichment_expected_dict[codon]))
        rust_observed_metafootprint.append(list_data)
        
        
    rust_expected_sum = sum(rust_expected)
    q_values = [n/rust_expected_sum for n in rust_expected]

    shannon_values = []
    for loc_i in range(60) :
        rust_observed = [n[loc_i] for n in rust_observed_metafootprint ]
        rust_observed_sum = sum(rust_observed)
        rust_observed_min = min(rust_observed)
        if rust_observed_min == 0:
            shannon_values.append("NA")
        else:
            p_values = [n/rust_observed_sum for n in rust_observed]
            shannon = []
            list_normalised = []  ####
            for p_value,q_value in zip(p_values,q_values):
                shannon.append(abs(p_value*math.log((p_value/q_value),2)))
                list_normalised.append(p_value/q_value) ####
            shannon_values.append(sum(shannon))

    outfile.write("\nKullback Leibler divergence,")       
    for value in shannon_values: outfile.write(", %s"%value)
    outfile.close()
        
    try:
        mpl.rcParams["xtick.direction"]        = "out"
        mpl.rcParams["ytick.direction"]        = "out"
        mpl.rcParams["legend.fontsize"]        = 10
        mpl.rcParams["ytick.labelsize"]        = 10
        mpl.rcParams["xtick.labelsize"]        = 10
        mpl.rcParams['font.size']              = 10
        mpl.rcParams["axes.titlesize"]         = 10
        mpl.rcParams["legend.frameon"]         = 0
        mpl.rcParams["axes.axisbelow"]         = False
        mpl.rcParams["xtick.major.pad"]        = 2.
        mpl.rcParams["ytick.major.pad"]        = 2
        mpl.rcParams["xtick.major.size"]       = 2.
        mpl.rcParams["ytick.major.size"]       = 2
        mpl.rcParams['axes.linewidth']         = 0.5
        mpl.rcParams['ytick.major.width']      = 0.25
        mpl.rcParams['xtick.major.width']      = 0.25
        mpl.rcParams['lines.linewidth']        = 1
        mpl.rcParams["legend.borderpad"]       = 0.01
        mpl.rcParams["legend.labelspacing"]    = 0.05
        mpl.rcParams["legend.columnspacing"]   = 0.5
        mpl.rcParams["legend.borderaxespad"]   =0.15
        mpl.rcParams["legend.handlelength"]    = 1

        fig = plt.figure(figsize = (6.69,6.0))  
        infileopen = open("%s/RUST_codon_file_%s_%s_%s"%(args.o, alignment_filename, args.offset, length_values))
        ax1_metafootprint= fig.add_subplot(111)   
        RUST_metagene_plot(infileopen, ax1_metafootprint)
        plt.savefig("%s/RUST_codon_metafootprint_%s_%s_%s.png"%(args.o, alignment_filename, args.offset, length_values))
        plt.clf()


        infileopen = open("%s/RUST_codon_file_%s_%s_%s"%(args.o, alignment_filename, args.offset, length_values) )
        ax1codon_Asite = fig.add_subplot(111)   
        A_site_plot(infileopen, universal_code, ax1codon_Asite,40)
        plt.savefig("%s/A_site_%s_%s_%s.png"%(args.o, alignment_filename, args.offset, length_values))


    except:
        sys.stdout.write("Error producing images\n")
        
if __name__ == "__main__":
    main()

    
