# Supplementary material for: Comparative survey of the relative impact of mRNA features on local ribosome profiling read density
Source: Nat Commun. 2016 Oct 4;7:12915. doi: 10.1038/ncomms12915 (PMC5059445; doi:10.1038/ncomms12915)
Supplement: Supplementary Software — ZIP archive containing executable scripts to run RUST version 1.2 and a pseudocode. [file ncomms12915-s2.zip › Supplementary_Software/RUST_1.2/rust_predict_profiles]

#!/usr/bin/python
import os, pysam,sys, numpy,argparse, re

def mean_value(input_list):
    return(sum(map(float, input_list))/len(input_list))  
    
def rank(lsit1):
    lsit2 = []
    lsit1s = lsit1[:]
    lsit1s.sort()
    dict_ranks = {}
    for value_i, value in enumerate(lsit1s):
        dict_ranks.setdefault(value,[]).append(value_i)
    
    for value in lsit1:
        lsit2.append(mean_value(dict_ranks[value]))
    return lsit2

def stop_err( msg):
    sys.stderr.write( '%s\n' % msg )
    sys.exit()

def main():
    parser = argparse.ArgumentParser(description='Correlation between observed and predicted profiles from CDS start + 120 to CDS stop - 60')
    parser.add_argument('t',metavar='transcriptome', help = 'fasta file of transcripts, CDS start and end may be provided on description line using tab separation e.g. >NM_0001  10  5000, otherwise it searches for longest ORF')
    parser.add_argument('a',metavar='alignment', help='sorted bam file of alignments to transcriptome')
    parser.add_argument('offset',metavar='offset', help='nucleotide offset to A-site',type=int )
    parser.add_argument('l',metavar='lengths', help='lengths of footprints included, for example 28:32 is 28,29,30,31,32')
    parser.add_argument('rustfile', metavar = 'RUST_codon_file', help='path to file produced from "rust_codon"')
    parser.add_argument('-o', metavar = 'outfile directory', help='path to outputfile, default is "predict_profiles"',default = "predict_profiles")
    parser.add_argument('-p', action ="store_true", help='writes all profiles in csv files, may produce >10,000 files',default = False)
    parser.add_argument('--version', action='version', version='%(prog)s 1.2')
    args = parser.parse_args(None)    

    RUST_file = open(args.rustfile)  # file output of RUST_script.py 
    RUST_file.readline()
    codon_rust_dict = {}
    for line in RUST_file :
        linesplit = line.split(",")
        if len(linesplit) == 1 :break
        codon = linesplit[0]
        if len(codon) != 3 or len(set(codon)-set(["A","T","G","C"]))!= 0:
            stop_err("Codon metafootprint file not correct, check input file")
        codon_rust_dict[codon] = {}
        rust_values =  map(float, linesplit[1:])
        expected = rust_values[0]
        rust_metafootprint = [ro_value/expected for ro_value in rust_values[1:]]
        for n in range(34,46) :
            codon_rust_dict[codon][n-40] = rust_metafootprint[n]    #for 12 codons positions near A-site 
    RUST_file.close()

    mRNA_sequences          =  args.t   #path to fastq file of transcripts
    in_seq_handle           = open(mRNA_sequences)
    cds_start_dict  = {}
    cds_end_dict    = {}
    seq_dict        = {}
    for line in in_seq_handle:
        if line[0] != ">" : 
            seq_dict.setdefault(transcript,"") 
            seq_dict[transcript] += line[:-1]
            continue
        try :
            transcript_split= line[:-1].split("\t")
            transcript       = transcript_split[0][1:]
            cds_start_dict[transcript]       = int(transcript_split[1])
            cds_end_dict[transcript]         = int(transcript_split[2])
        except: pass
    in_seq_handle.close()

    offset          = args.offset 
    readlen_range   = args.l
    readlen_rangesplit      = readlen_range.split(":")
    if len(readlen_rangesplit) == 1: 
        accepted_read_lengths = [int(readlen_rangesplit[0])]
        length_values ="%s"%int(readlen_rangesplit[0])
    elif len(readlen_rangesplit) == 2 :
        accepted_read_lengths = [readlen for readlen in range(int(readlen_rangesplit[0]),int(readlen_rangesplit[1])+1)]
        length_values ="%s_%s"%(int(readlen_rangesplit[0]),int(readlen_rangesplit[1]))    
    else : 
        stop_err( "Lengths of footprints parameter not in correct format, it should be either colon seperated with the second value greater or equal to the first, (28:32) or a single interger (31)")
    if len(accepted_read_lengths) == 0  :
        stop_err( "Lengths of footprints parameter not in correct format, it should be either colon seperated with the second value greater or equal to the first, (28:32) or a single interger (31)")
        
    amino_acids = ['A', 'C', 'E', 'D', 'G', 'F', 'I', 'H', 'K', 'M', 'L', 'N', 'Q', 'P', 'S', 'R', 'T', 'W', 'V', 'Y']
    aligments_A1    = pysam.Samfile(args.a, 'rb')


    if not os.path.exists(args.o) :
        os.mkdir(args.o )
    if  args.p :
        if not os.path.exists("%s/rust_profile_predictions"%args.o) :
            os.mkdir("%s/rust_profile_predictions"%args.o )
   
    if "/" in  args.rustfile:
        rustfile_split= args.rustfile.split("/")[-1]
    #elif "\\" in args.rustfile:
        #rustfile_split= args.rustfile.split("\\")[-1]
    else:
        rustfile_split = rustfile

    if "RUST_codon_file_" in rustfile_split:
        alignment_filename = rustfile_split[16:]
    else: alignment_filename = rustfile_split

    correlations_file = open("%s/predict_profiles_%s_%s_%s"%(args.o, alignment_filename, args.offset, length_values), "w")
    correlations_file.write("transcript,average read density,Spearman's coefficient,Pearson's coefficient\n")


    list_transcripts = seq_dict.keys()
    number_transcripts = 0
    list_10_percentile = []
    for value in range(1,10):list_10_percentile.append((len(list_transcripts)*value)/10)
    for transcript in list_transcripts :
        number_transcripts += 1
        if number_transcripts in list_10_percentile:
            sys.stdout.write( "%s percent\n"%((list_10_percentile.index(number_transcripts)+1)*10))

        try:
            cds_start       = cds_start_dict[transcript]
            cds_end         = cds_end_dict[transcript]
            if cds_end      < cds_start: raise Exception
        except Exception:
            transcript_seq = seq_dict[transcript]
            cds_start = -1
            start_post = []
            end_post = []        
            for match in re.finditer(r'(?=(%s))' % re.escape("ATG"), transcript_seq): start_post.append(match.start())
            for match in re.finditer(r'(?=(%s))' % re.escape("TAG" ),transcript_seq ):end_post.append(match.start())
            for match in re.finditer(r'(?=(%s))' % re.escape("TAA" ),transcript_seq ): end_post.append(match.start())
            for match in re.finditer(r'(?=(%s))' % re.escape("TGA" ),transcript_seq ):end_post.append(match.start())
            
            end_post.sort()
            len_max_orf = 0
            for value in start_post:
                for value2 in end_post:
                    if value < value2:
                        if value%3 == value2%3:
                                len_orf = (value2-value)
                                if len_orf > len_max_orf:
                                    cds_start = value
                                    cds_end = value2+3
                                    len_max_orf = len_orf
                                break
            if cds_start == -1:
                #sys.stdout.write( '%s, AUG codon not found\n'%transcript  )
                continue
            
        elongation_region_all 	= seq_dict[transcript][cds_start:cds_end]
        
        if len(elongation_region_all)% 3 != 0 :  	#genes with codon region not divisible by 3 skipped
            #sys.stdout.write( '%s, CDS not divisible by 3\n'%transcript  )
            continue

        profile_expect 	= []
        for n in range(0,len(elongation_region_all[120:-60]),3) :  # predicts profile from 120 nts after start to 60 before stop
            minus6_plus5_footprint = elongation_region_all[120+n-18:120+n+19] #contains sequence of region used to predict profile
            value = 1.0
            amino_loc = -6
            for number in range(0,len(minus6_plus5_footprint)-2,3) :
                codon = minus6_plus5_footprint[number:number+3]
                if len(set(codon) - set(["A","T","G","C"])) != 0 or codon in ["TAG","TGA","TAA"]: 
                    amino_loc+= 1
                    continue
                value = value* codon_rust_dict[codon][amino_loc]
                amino_loc+= 1
            profile_expect.append(value)
        profile_expect_sum = sum(profile_expect)
        profile_expect_probablility = [float(value)/profile_expect_sum for value in profile_expect]
        

        profile_list            = [0.0 for n in range(cds_start+120, cds_end-60)]  # records ribo-seq profile
        if len(profile_list)    < 50:
            #sys.stdout.write( '%s, ORF too short\n'%transcript  )
            continue
        all_reads   = aligments_A1.fetch(transcript)

        len_elongation_region = len(profile_list)
        for read in all_reads :
            readlen = read.qlen
            if readlen not in accepted_read_lengths : continue          # selection of read of acceptable length
            A_site = read.pos+offset-cds_start-120                      # addition of offset
            if len_elongation_region > A_site > -1 :
                profile_list[A_site] += 1
                
        average_gene_density = float(sum(profile_list))/len(profile_list)  #average gene density calculated
        if average_gene_density > 0 :
            profiles_control_codon = [profile_list[codon_ind]+profile_list[codon_ind+1]+profile_list[codon_ind+2] for codon_ind in range(0,len(profile_list),3)]
            spearmanr_value = numpy.corrcoef(rank(profiles_control_codon), rank(profile_expect))[0, 1]
            pearsonr_value = numpy.corrcoef(profiles_control_codon, profile_expect)[0, 1]
            correlations_file.write("%s,%s,%s,%s\n"%(transcript,average_gene_density,spearmanr_value,pearsonr_value))
            if  args.p :   
                open_file = open("%s/rust_profile_predictions/observed_predicted_%s_%s_%s_%s.csv"% (args.o,transcript, alignment_filename, args.offset, length_values), "w")
                profile_expect_probablility_index = 0
                open_file.write("%s\n"%transcript)
                open_file.write("codon, predicted probability, alignments\n")
                for coordinate_index in range(0,len(elongation_region_all[120:-60]),3) :  
                    codon = elongation_region_all[120+coordinate_index:120+coordinate_index+3]
                    open_file.write("%s, "%(codon))
                    open_file.write("%s, "%(profile_expect_probablility[profile_expect_probablility_index] ))
                    open_file.write("%s\n"%(profiles_control_codon[profile_expect_probablility_index] ))
                    profile_expect_probablility_index += 1
                open_file.close()
    correlations_file.close()

if __name__ == "__main__":
    main()
