# Supplementary material for: Comparative survey of the relative impact of mRNA features on local ribosome profiling read density
Source: Nat Commun. 2016 Oct 4;7:12915. doi: 10.1038/ncomms12915 (PMC5059445; doi:10.1038/ncomms12915)
Supplement: Supplementary Software — ZIP archive containing executable scripts to run RUST version 1.2 and a pseudocode. [file ncomms12915-s2.zip › Supplementary_Software/RUST_1.2/rust_synergy]

#!/usr/bin/python
import numpy as np
import argparse, os, sys

def main():
    amino_acids = ['A', 'C', 'E', 'D', 'G', 'F', 'I', 'H', 'K', 'M', 'L', 'N', 'Q', 'P', 'S', 'R', 'T', 'W', 'V', 'Y']

    parser = argparse.ArgumentParser(description='Identifies tripeptides that are candidates for synergistic interactions')
    parser.add_argument('RUST_amino', metavar = 'RUST_amino_file', help='path to file produced from "rust_amino"')
    parser.add_argument('RUST_tripeptide', metavar = 'RUST_tripeptide_file', help='path to file produced from "rust_tripeptide"')
    parser.add_argument('-o', metavar = 'outfile directory', help='path to outputfile, default is "synergy"',default = "synergy")
    parser.add_argument('--version', action='version', version='%(prog)s 1.2')
    args = parser.parse_args(None)  


    infileopen = open(args.RUST_tripeptide )
    infileopen.readline()
    list_amino = []
    list_zscores = []
    list_fold_change = []
    list_loc  = []

    for line in infileopen :
        linesplit = line[:-1].split(",")
        if len(linesplit) == 1 :break
        amino = linesplit[0]
        coverage =  map(float, linesplit[1:])
        coverage_a = coverage[0]
        if coverage_a == 0: continue
        coverage_n = [n/coverage_a for n in coverage[1:]]

        if len(amino) != 3 or len(set(amino) - set(amino_acids)) != 0 :
            sys.stderr.write( 'Tripeptide metafootprint file not in correct, check input file\n'  )
            #if os.path.exists( tmp_dir ): shutil.rmtree( tmp_dir )
            exit()
        aminoA = amino[0]
        aminoB = amino[1]
        aminoC = amino[2]
            

        infileopen2 = open(args.RUST_amino )
        infileopen2.seek(0)
        infileopen2.readline()
        for line2 in infileopen2 :
            linesplit = line2[:-1].split(",")
            if len(linesplit) == 1 :break
            amino2 = linesplit[0]
            if len(amino2) != 1 or len(set(amino2) - set(amino_acids)) != 0 :
                sys.stderr.write( 'Amino acid metafootprint file not correct, check input file\n'  )
                #if os.path.exists( tmp_dir ): shutil.rmtree( tmp_dir )
                exit()
            if amino2 in amino:
                coverage =  map(float, linesplit[1:])
                coverage_a = coverage[0]
                if coverage_a == 0: continue
                if amino2 == aminoA:
                    coverage_n1 = [n/coverage_a for n in coverage[1:]]
                if amino2 == aminoB:
                    coverage_n2 = [n/coverage_a for n in coverage[1:]]
                if amino2 == aminoC:
                    coverage_n3 = [n/coverage_a for n in coverage[1:]]
        infileopen2.close()

        coverage_n_e = 0
        differences = []

        #for number_i in range(11):
            ##coverage_n_e = coverage_n1[number_i]*coverage_n2[number_i+1]*coverage_n3[number_i+2]
            #differences.append(abs(coverage_n[number_i]) - abs(coverage_n_e))
        for number_i in range(58):
            coverage_n_e = coverage_n1[number_i]*coverage_n2[number_i+1]*coverage_n3[number_i+2]
            differences.append(abs(coverage_n[number_i]) - abs(coverage_n_e))
            
        std_diff = np.std(differences)

        line_count = 0
        for number_i in range(0,len(coverage_n)-2):
            coverage_n_e = coverage_n1[number_i]*coverage_n2[number_i+1]*coverage_n3[number_i+2]
            
            list_amino.append(amino)
            list_zscores.append((coverage_n[number_i] - coverage_n_e)/std_diff)
            list_loc.append(number_i)
            if coverage_n_e == 0: 
                list_fold_change.append("not defined")
            else :
                list_fold_change.append(coverage_n[number_i] /coverage_n_e)

    if not os.path.exists(args.o ):
        os.mkdir(args.o )
    if "/" in  args.RUST_amino:
        amino_file_split= args.RUST_amino.split("/")[-1]
    else:
        amino_file_split= args.RUST_amino
    if "RUST_amino_file_" in rustfile_split:
        amino_file =amino_file_split[16:]
    else: amino_file =amino_file_split
    
    if "/" in  args.RUST_tripeptide:
        tripeptide_file_split= args.RUST_tripeptide.split("/")[-1]
    else:
        tripeptide_file_split= args.RUST_tripeptide
    if "RUST_tripeptide_file_" in rustfile_split:
        tripeptide_file =tripeptide_file_split[21:]
    else: tripeptide_file =tripeptide_file_split
        
    outfile = open("%s/synergy_%s_%s"%(args.o,amino_file, tripeptide_file),"w")
    outfile.write("Tripeptide, Standard score, distance of 1st residue from A-site, fold change\n")
    zipped_list = zip(list_zscores, list_amino, list_loc,list_fold_change)
    zipped_list.sort()
    zipped_list.reverse()
    for zscore, amino, loc,fold_change in zipped_list :
        if abs(zscore) > 5 :
            outfile.write("%s, %s, %s, %s\n"%(amino,zscore, loc-40,fold_change))
    outfile.close()		

if __name__ == "__main__":
    main()
