# Supplementary material for: Comparative survey of the relative impact of mRNA features on local ribosome profiling read density
Source: Nat Commun. 2016 Oct 4;7:12915. doi: 10.1038/ncomms12915 (PMC5059445; doi:10.1038/ncomms12915)
Supplement: Supplementary Software — ZIP archive containing executable scripts to run RUST version 1.2 and a pseudocode. [file ncomms12915-s2.zip › Supplementary_Software/RUST_1.2/rust_nucleotide]

#!/usr/bin/python
import  os,  re, pysam, sys, math, argparse
try:
    import matplotlib as mpl
    mpl.use("Agg")
    import matplotlib.pyplot as plt
    from pylab import  MaxNLocator
except: pass    


def stop_err( msg):
    sys.stderr.write( '%s\n' % msg )
    sys.exit()

def mean_value(input_list):
    return(sum(map(float, input_list))/len(input_list))      
    
def RUST_metagene_plot(infileopen36,ax36) :
    infileopen36.seek(0)
    infileopen36.readline()
    while 1:
        line = infileopen36.readline()
        linesplit = line.split(",")
        if len(linesplit) == 1 :break
        nucleotide_type = linesplit[0]
        coverage =  map(float, linesplit[1:])
        coverage_a = coverage[0]
        if coverage_a == 0: continue
        coverage_n = [n/coverage_a for n in coverage[1:]]
        #ax36.plot(log2(coverage_n[:-2]),color = "gray")
        log2_values = [math.log(n,2) for n in coverage_n ]
        if nucleotide_type == "A":
            ax36.plot(log2_values,color = "firebrick",label = nucleotide_type)
        elif nucleotide_type == "T":
            ax36.plot(log2_values,color = "seagreen",label = nucleotide_type)
        elif nucleotide_type == "G":
            ax36.plot(log2_values,color = "Orange",label = nucleotide_type)
        else :
            ax36.plot(log2_values,color = "MediumPurple",label = nucleotide_type)


    line = infileopen36.readline()
    linesplit = line.split(",")
    if "NA" not in linesplit:
        coverage =  map(float, linesplit[2:])
        ax2 = ax36.twinx()
        ax2.plot(coverage,color = "blue")
        for tl in ax2.get_yticklabels():
            tl.set_color('blue')
            tl.set_rotation(0)

        ax2.yaxis.set_major_locator(MaxNLocator(3))    
        ax2.set_ylim(0,1.0)
        ax2.set_ylim(-2,1.0)
        ax2.set_yticks([0,1], minor = False)
        ax2.set_yticklabels(["0","1"])  
        ax2.set_ylabel("Kullback-Leibler divergence",color = "blue")

    ax36.set_xticks([15,30,45,60,75,90,105,120,135,150,165])
    ax36.set_xticklabels([-105,-90,-75,-60,-45,-30,-15,0,15,30,45 ])
    ax36.set_xlabel("distance from A-site [codon]")
    ax36.set_ylabel("Nucleotide RUST ratio (observed/expected), log2")
    ax36.axvline(120, color = "red")
    ax36.legend(bbox_to_anchor=(0, 0, 0.2, 0.9))
    
def main():
    parser = argparse.ArgumentParser(description='Produces RUST metagene profile of nucleotides')
    parser.add_argument('t',metavar='transcriptome', help = 'fasta file of transcripts, CDS start and end may be provided on description line using tab separation e.g. >NM_0001  10  5000, otherwise it searches for longest ORF')
    parser.add_argument('a',metavar='alignment', help='sorted bam file of alignments to transcriptome')
    parser.add_argument('offset',metavar='offset', help='nucleotide offset to A-site',type=int )
    parser.add_argument('l',metavar='lengths', help='lengths of footprints included, for example 28:32 is 28,29,30,31,32')
    parser.add_argument('-o', metavar = 'outfile directory', help='path to outputfile, default is "nucleotide"',default = "nucleotide")
    parser.add_argument('--version', action='version', version='%(prog)s 1.2')
    args = parser.parse_args(None)      

    mRNA_sequences          =  args.t   #path to fastq file of transcripts
    in_seq_handle           = open(mRNA_sequences)
    cds_start_dict  = {}
    cds_end_dict    = {}
    seq_dict        = {}
    for line in in_seq_handle:
        if line[0] != ">" : 
            seq_dict.setdefault(transcript,"") 
            seq_dict[transcript] += line[:-1]
            continue
        try :
            transcript_split= line[:-1].split("\t")
            transcript       = transcript_split[0][1:]
            cds_start_dict[transcript]       = int(transcript_split[1])
            cds_end_dict[transcript]         = int(transcript_split[2])
        except: pass
    in_seq_handle.close()

    offset          = args.offset  
    readlen_range   = args.l
    readlen_rangesplit      = readlen_range.split(":")
    if len(readlen_rangesplit) == 1: 
        accepted_read_lengths = [int(readlen_rangesplit[0])]
        length_values ="%s"%int(readlen_rangesplit[0])
    elif len(readlen_rangesplit) == 2 :
        accepted_read_lengths = [readlen for readlen in range(int(readlen_rangesplit[0]),int(readlen_rangesplit[1])+1)]
        length_values ="%s_%s"%(int(readlen_rangesplit[0]),int(readlen_rangesplit[1]))
    else : 
        stop_err( "Lengths of footprints parameter not in correct format, it should be either colon seperated with the second value greater or equal to the first, (28:32) or a single interger (31)")
    if len(accepted_read_lengths) == 0  :
        stop_err( "Lengths of footprints parameter not in correct format, it should be either colon seperated with the second value greater or equal to the first, (28:32) or a single interger (31)")

        
    nts = ["A","G","C","T"]
    aligments_A1    = pysam.Samfile(args.a, 'rb')  

    nucleotide_enrichment_dict = {}
    nucleotide_enrichment_expected_dict= {}
    for nt in nts :
        nucleotide_enrichment_dict[nt] = {}
        nucleotide_enrichment_expected_dict[nt] = []
        for number in range(0,180,1) :
            nucleotide_enrichment_dict[nt][number] = [0.0,0.0]


    list_transcripts = seq_dict.keys()
    number_transcripts = 0
    list_10_percentile = []
    for value in range(1,10):list_10_percentile.append((len(list_transcripts)*value)/10)
    for transcript in list_transcripts :
        number_transcripts += 1
        if number_transcripts in list_10_percentile:
            sys.stdout.write("%s percent\n"%((list_10_percentile.index(number_transcripts)+1)*10))
        
        try: #use supplied CDS annotation
            cds_start       = cds_start_dict[transcript]
            cds_end         = cds_end_dict[transcript]
            if cds_end      < cds_start: raise Exception
        except Exception:  #find longest ORF
            transcript_seq = seq_dict[transcript]
            cds_start = -1
            start_post = []
            end_post = []        
            for match in re.finditer(r'(?=(%s))' % re.escape("ATG"), transcript_seq): start_post.append(match.start())
            for match in re.finditer(r'(?=(%s))' % re.escape("TAG" ),transcript_seq ):end_post.append(match.start())
            for match in re.finditer(r'(?=(%s))' % re.escape("TAA" ),transcript_seq ): end_post.append(match.start())
            for match in re.finditer(r'(?=(%s))' % re.escape("TGA" ),transcript_seq ):end_post.append(match.start())

            end_post.sort()
            len_max_orf = 0
            for value in start_post:
                for value2 in end_post:
                    if value < value2:
                        if value%3 == value2%3:
                                len_orf = (value2-value)
                                if len_orf > len_max_orf:
                                    cds_start = value
                                    cds_end = value2+3
                                    len_max_orf = len_orf
                                break
            if cds_start == -1:
                #sys.stdout.write( '%s, AUG codon not found\n'%transcript  )
                continue
        elongation_region_all  = seq_dict[transcript][cds_start:cds_end]  
        elongation_region_part = elongation_region_all[120:-60]  # first 120 and last 60 nt are not used
        #peptide_sequence       = elongation_region_all.translate()
        
        if len( elongation_region_part)% 3 != 0 :
            #sys.stdout.write( '%s, CDS not divisible by 3\n'%transcript  )
            continue
        profile_list            = [0.0 for n in range(cds_start+120, cds_end-60)]  # records ribo-seq profile
        if len(profile_list)    < 50: 
            #sys.stdout.write( '%s, ORF too short\n'%transcript  )
            continue
        all_reads   = aligments_A1.fetch(transcript)
        
        len_elongation_region = len(profile_list)
        for read in all_reads :
            readlen = read.qlen
            if readlen not in accepted_read_lengths : continue          # selection of read of acceptable length
            A_site = read.pos+offset-cds_start-120                      # addition of offset
            if len_elongation_region > A_site > -1 :
                profile_list[A_site] += 1
                
        average_gene_density = float(sum(profile_list))/len(profile_list)
        
        if average_gene_density != 0 :
            num_codon = len([1 for number88 in range(0,len(profile_list),3) if ((profile_list[number88]+profile_list[number88+1]+profile_list[number88+2])/3)>average_gene_density])  
                                    # number of codons that exceed average gene density 
            expected_codon_density = float(num_codon)/(len(profile_list)/3)    
            
            codon_start 		= 0
            for sliding_w_n in range(0,len( elongation_region_part),3) :    #sliding window using increments of 3 nts
                codon_window = str(elongation_region_all[codon_start:codon_start+180])
                if len(set(codon_window) - set(["A","T","G","C"])) != 0: 
                    codon_start     += 3
                    continue
                
                if (profile_list[sliding_w_n]+profile_list[sliding_w_n+1]+profile_list[sliding_w_n+2])/3 > average_gene_density:
                    for number in range(0,180) :
                        nucleotide3 = codon_window[number]
                        nucleotide_enrichment_dict[nucleotide3][number][0] += 1
                        nucleotide_enrichment_dict[nucleotide3][number][1] += 1
                else :
                    for number in range(0,180) :
                        nucleotide3 = codon_window[number]
                        nucleotide_enrichment_dict[nucleotide3][number][0] += 1
                        
                nucleotide3 = codon_window[120:121]
                nucleotide_enrichment_expected_dict[nucleotide3].append(expected_codon_density)
                nucleotide3 = codon_window[121:122]
                nucleotide_enrichment_expected_dict[nucleotide3].append(expected_codon_density)
                nucleotide3 = codon_window[122:123]
                nucleotide_enrichment_expected_dict[nucleotide3].append(expected_codon_density)
                codon_start 	+= 3


    if not os.path.exists(args.o ):
        os.mkdir(args.o )
    alignment_filename = args.a.split("/")[-1]   
    outfile = open("%s/RUST_nucleotide_file_%s_%s_%s"%(args.o, alignment_filename, args.offset, length_values), "w")
    outfile.write("nucleotide, expected value")
    for number106 in range(-120,60): outfile.write(", %s"%number106)
    outfile.write("\n")


    list_nucleotide2     = []
    nucleotides     = nucleotide_enrichment_expected_dict.keys()
    nucleotides.sort()
    rust_expected = []
    rust_observed_metafootprint = []
    for nucleotide2 in nucleotides :
        if nucleotide2 in list_nucleotide2 :continue
        list_nucleotide2.append(nucleotide2)
        outfile.write("%s"%nucleotide2)
        outfile.write(", %s"%mean_value(nucleotide_enrichment_expected_dict[nucleotide2]))
        list_data = []
        for number in range(0,180) :
            if nucleotide_enrichment_dict[nucleotide2][number][0]  != 0 :
                outfile.write(", %s"%(nucleotide_enrichment_dict[nucleotide2][number][1]/nucleotide_enrichment_dict[nucleotide2][number][0]))
                list_data.append(nucleotide_enrichment_dict[nucleotide2][number][1]/nucleotide_enrichment_dict[nucleotide2][number][0])
            else :
                outfile.write(", 0")
                list_data.append(0)
        rust_expected.append(mean_value(nucleotide_enrichment_expected_dict[nucleotide2]))
        rust_observed_metafootprint.append(list_data)
        outfile.write("\n")
        

    rust_expected_sum = sum(rust_expected)
    q_values = [n/rust_expected_sum for n in rust_expected]
    shannon_values = []
    for loc_i in range(180) :
        rust_observed = [n[loc_i] for n in rust_observed_metafootprint ]
        rust_observed_sum = sum(rust_observed)
        rust_observed_min = min(rust_observed)
        if rust_observed_min == 0:
            shannon_values.append("NA")
        else:
            p_values = [n/rust_observed_sum for n in rust_observed]
            shannon = []
            list_normalised = []  ####
            for p_value,q_value in zip(p_values,q_values):
                shannon.append(abs(p_value*math.log((p_value/q_value),2)))
                list_normalised.append(p_value/q_value) ####
            shannon_values.append(sum(shannon))
        
    outfile.write("\nKullback Leibler divergence,")       
    for value in shannon_values: outfile.write(", %s"%value)
    outfile.close()

    try:
        mpl.rcParams["xtick.direction"]        = "out"
        mpl.rcParams["ytick.direction"]        = "out"
        mpl.rcParams["legend.fontsize"]        = 10
        mpl.rcParams["ytick.labelsize"]        = 10
        mpl.rcParams["xtick.labelsize"]        = 10
        mpl.rcParams['font.size']              = 10
        mpl.rcParams["axes.titlesize"]         = 10
        mpl.rcParams["legend.frameon"]         = 0
        mpl.rcParams["axes.axisbelow"]         = False
        mpl.rcParams["xtick.major.pad"]        = 2.
        mpl.rcParams["ytick.major.pad"]        = 2
        mpl.rcParams["xtick.major.size"]       = 2.
        mpl.rcParams["ytick.major.size"]       = 2
        mpl.rcParams['axes.linewidth']         = 0.5
        mpl.rcParams['ytick.major.width']      = 0.25
        mpl.rcParams['xtick.major.width']      = 0.25
        mpl.rcParams['lines.linewidth']        = 1
        mpl.rcParams["legend.borderpad"]       = 0.01
        mpl.rcParams["legend.labelspacing"]    = 0.05
        mpl.rcParams["legend.columnspacing"]   = 0.5
        mpl.rcParams["legend.borderaxespad"]   =0.15
        mpl.rcParams["legend.handlelength"]    = 1

        fig = plt.figure(figsize = (6.69,6.0))  
        infileopen = open("%s/RUST_nucleotide_file_%s_%s_%s"%(args.o, alignment_filename, args.offset, length_values))
        ax1_metafootprint= fig.add_subplot(111)   
        RUST_metagene_plot(infileopen, ax1_metafootprint)
        plt.savefig("%s/RUST_nucleotide_metafootprint_%s_%s_%s.png"%(args.o, alignment_filename, args.offset, length_values))
    except:
        sys.stdout.write("Error producing images\n")

if __name__ == "__main__":
    main()
