# Supplementary material for: Comparative survey of the relative impact of mRNA features on local ribosome profiling read density
Source: Nat Commun. 2016 Oct 4;7:12915. doi: 10.1038/ncomms12915 (PMC5059445; doi:10.1038/ncomms12915)
Supplement: Supplementary Software — ZIP archive containing executable scripts to run RUST version 1.2 and a pseudocode. [file ncomms12915-s2.zip › Supplementary_Software/RUST_1.2/rust_dipeptide]

#!/usr/bin/python
import  os,  re, pysam, sys, math, argparse
try:
    import matplotlib as mpl
    mpl.use("Agg")
    import matplotlib.pyplot as plt
    from pylab import MaxNLocator
except: pass    


def translate_dna(sequence):
    codontable = {
    'ATA':'I', 'ATC':'I', 'ATT':'I', 'ATG':'M',
    'ACA':'T', 'ACC':'T', 'ACG':'T', 'ACT':'T',
    'AAC':'N', 'AAT':'N', 'AAA':'K', 'AAG':'K',
    'AGC':'S', 'AGT':'S', 'AGA':'R', 'AGG':'R',
    'CTA':'L', 'CTC':'L', 'CTG':'L', 'CTT':'L',
    'CCA':'P', 'CCC':'P', 'CCG':'P', 'CCT':'P',
    'CAC':'H', 'CAT':'H', 'CAA':'Q', 'CAG':'Q',
    'CGA':'R', 'CGC':'R', 'CGG':'R', 'CGT':'R',
    'GTA':'V', 'GTC':'V', 'GTG':'V', 'GTT':'V',
    'GCA':'A', 'GCC':'A', 'GCG':'A', 'GCT':'A',
    'GAC':'D', 'GAT':'D', 'GAA':'E', 'GAG':'E',
    'GGA':'G', 'GGC':'G', 'GGG':'G', 'GGT':'G',
    'TCA':'S', 'TCC':'S', 'TCG':'S', 'TCT':'S',
    'TTC':'F', 'TTT':'F', 'TTA':'L', 'TTG':'L',
    'TAC':'Y', 'TAT':'Y', 'TAA':'*', 'TAG':'*',
    'TGC':'C', 'TGT':'C', 'TGA':'*', 'TGG':'W',
    }
    proteinsequence = ""
    for n in range(0,len(sequence),3):
        try:
            proteinsequence += codontable[sequence[n:n+3]]
        except:     
            proteinsequence += "X"
    return proteinsequence    
            
def stop_err( msg):
    sys.stderr.write( '%s\n' % msg )
    sys.exit()
    
def mean_value(input_list):
    return(sum(map(float, input_list))/len(input_list))      
    
def RUST_metagene_plot(infileopen36,ax36) :
    infileopen36.seek(0)
    infileopen36.readline()
    log_style = 1
    while 1:
        line = infileopen36.readline()
        linesplit = line.split(",")
        if len(linesplit) == 1 :break
        nucleotide_type = linesplit[0]
        coverage =  map(float, linesplit[1:])
        coverage_a = coverage[0]
        if coverage_a == 0: continue
        coverage_n = [n/coverage_a for n in coverage[1:]]
        if min(coverage_n[:-1]) == 0 : 
            log_style = 0
            continue
     
    infileopen36.seek(0)
    infileopen36.readline()
    while 1:
        line = infileopen36.readline()
        linesplit = line.split(",")
        if len(linesplit) == 1 :break
        nucleotide_type = linesplit[0]
        coverage =  map(float, linesplit[1:])
        coverage_a = coverage[0]
        if coverage_a == 0: continue
        coverage_n = [n/coverage_a for n in coverage[1:]]
        if log_style:
            log2_values = [math.log(n,2) for n in coverage_n[:-1] ]
            ax36.plot(log2_values,color = "gray")
        else:
            ax36.plot(coverage_n[:-1],color = "gray")
        
      
    line = infileopen36.readline()
    linesplit = line.split(",")
    if "NA" not in line[:-3]:
        coverage =  map(float, linesplit[2:-1])
        ax2 = ax36.twinx()
        ax2.plot(coverage,color = "blue")
        for tl in ax2.get_yticklabels():
            tl.set_color('blue')
            tl.set_rotation(0)

        ax2.yaxis.set_major_locator(MaxNLocator(3))    
        ax2.set_ylim(0,1.0)
        ax2.set_ylim(-2,1.0)
        ax2.set_yticks([0,1], minor = False)
        ax2.set_yticklabels(["0","1"])  
        ax2.set_ylabel("Kullback-Leibler divergence",color = "blue")

    ax36.set_xticks([5,10,15,20,25,30,35,40,45,50,55])
    ax36.set_xticklabels([-35,-30,-25,-20,-15,-10,-5,0,5,10,15 ])
    ax36.set_xlabel("distance from A-site [codon]")
    if log_style:
        ax36.set_ylabel("Dipeptide RUST ratio (observed/expected), log2")
    else:
        ax36.set_ylabel("Dipeptide RUST ratio (observed/expected)")
    ax36.axvline(40, color = "red")
    #ax36.legend()
    
def main():
    parser = argparse.ArgumentParser(description='Produces RUST metagene profile of dipeptides')
    parser.add_argument('t',metavar='transcriptome', help = 'fasta file of transcripts, CDS start and end may be provided on description line using tab separation e.g. >NM_0001  10  5000, otherwise it searches for longest ORF')
    parser.add_argument('a',metavar='alignment', help='sorted bam file of alignments to transcriptome')
    parser.add_argument('offset',metavar='offset', help='nucleotide offset to A-site',type=int )
    parser.add_argument('l',metavar='lengths', help='lengths of footprints included, for example 28:32 is 28,29,30,31,32')
    parser.add_argument('-o', metavar = 'outfile directory', help='path to outputfile, default is "dipeptide"',default = "dipeptide")
    parser.add_argument('--version', action='version', version='%(prog)s 1.2')
    args = parser.parse_args(None)       

    mRNA_sequences          =  args.t   #path to fastq file of transcripts
    in_seq_handle           = open(mRNA_sequences)
    cds_start_dict  = {}
    cds_end_dict    = {}
    seq_dict        = {}
    for line in in_seq_handle:
        if line[0] != ">" : 
            seq_dict.setdefault(transcript,"") 
            seq_dict[transcript] += line[:-1]
            continue
        try :
            transcript_split= line[:-1].split("\t")
            transcript       = transcript_split[0][1:]
            cds_start_dict[transcript]       = int(transcript_split[1])
            cds_end_dict[transcript]         = int(transcript_split[2])
        except: pass
    in_seq_handle.close()

    offset          = args.offset   #path to fastq file of transcripts
    readlen_range   = args.l
    readlen_rangesplit      = readlen_range.split(":")
    if len(readlen_rangesplit) == 1: 
        accepted_read_lengths = [int(readlen_rangesplit[0])]
        length_values ="%s"%int(readlen_rangesplit[0])
    elif len(readlen_rangesplit) == 2 :
        accepted_read_lengths = [readlen for readlen in range(int(readlen_rangesplit[0]),int(readlen_rangesplit[1])+1)]
        length_values ="%s_%s"%(int(readlen_rangesplit[0]),int(readlen_rangesplit[1]))
    else : 
        stop_err( "Lengths of footprints parameter not in correct format, it should be either colon seperated with the second value greater or equal to the first, (28:32) or a single interger (31)")
    if len(accepted_read_lengths) == 0  :
        stop_err( "Lengths of footprints parameter not in correct format, it should be either colon seperated with the second value greater or equal to the first, (28:32) or a single interger (31)")
        
    amino_acids = ['A', 'C', 'E', 'D', 'G', 'F', 'I', 'H', 'K', 'M', 'L', 'N', 'Q', 'P', 'S', 'R', 'T', 'W', 'V', 'Y']
    aligments_A1    = pysam.Samfile(args.a, 'rb')  #path to aligments in bam format

    dipeptide_enrichment_dict = {}
    dipeptide_enrichment_expected_dict= {}
    for amino_acid in amino_acids :
        for amino_acid2 in amino_acids :
            #for amino_acid3 in amino_acids :
            dipeptide   = "%s%s"%(amino_acid,amino_acid2)
            dipeptide_enrichment_dict[dipeptide] = {}
            dipeptide_enrichment_expected_dict[dipeptide] = []
            for number in range(0,60,1) :
                dipeptide_enrichment_dict[dipeptide][number] = [0.0,0.0]
                        


    list_transcripts = seq_dict.keys()
    number_transcripts = 0
    list_10_percentile = []
    for value in range(1,10):list_10_percentile.append((len(list_transcripts)*value)/10)
    for transcript in list_transcripts :
        number_transcripts += 1
        if number_transcripts in list_10_percentile:
            sys.stdout.write("%s percent\n"%((list_10_percentile.index(number_transcripts)+1)*10))
        
        try: #use supplied CDS annotation
            cds_start       = cds_start_dict[transcript]
            cds_end         = cds_end_dict[transcript]
            if cds_end      < cds_start: raise Exception
        except Exception:  #find longest ORF
            transcript_seq = seq_dict[transcript]
            cds_start = -1
            start_post = []
            end_post = []        
            for match in re.finditer(r'(?=(%s))' % re.escape("ATG"), transcript_seq): start_post.append(match.start())
            for match in re.finditer(r'(?=(%s))' % re.escape("TAG" ),transcript_seq ):end_post.append(match.start())
            for match in re.finditer(r'(?=(%s))' % re.escape("TAA" ),transcript_seq ): end_post.append(match.start())
            for match in re.finditer(r'(?=(%s))' % re.escape("TGA" ),transcript_seq ):end_post.append(match.start())
            
            end_post.sort()
            len_max_orf = 0
            for value in start_post:
                for value2 in end_post:
                    if value < value2:
                        if value%3 == value2%3:
                                len_orf = (value2-value)
                                if len_orf > len_max_orf:
                                    cds_start = value
                                    cds_end = value2+3
                                    len_max_orf = len_orf
                                break
            if cds_start == -1:
                #sys.stdout.write( '%s, AUG codon not found\n'%transcript  )
                continue
        
        
        elongation_region_all  = seq_dict[transcript][cds_start:cds_end]  
        elongation_region_part = elongation_region_all[120:-60]  # first 120 and last 60 nt are not used
        if len( elongation_region_part)% 3 != 0 : 
            #sys.stdout.write( '%s, CDS not divisible by 3\n'%transcript  )
            continue
        peptide_sequence        = translate_dna(elongation_region_all)
         
        profile_list            = [0.0 for n in range(cds_start+120, cds_end-60)]  # records ribo-seq profile
        if len(profile_list)    < 50: 
            #sys.stdout.write( '%s, ORF too short\n'%transcript  )
            continue
        all_reads   = aligments_A1.fetch(transcript)

        len_elongation_region = len(profile_list)
        for read in all_reads :
            readlen = read.qlen
            if readlen not in accepted_read_lengths : continue          # selection of read of acceptable length
            A_site = read.pos+offset-cds_start-120                      # addition of offset
            if len_elongation_region > A_site > -1 :
                profile_list[A_site] += 1            
        average_gene_density = float(sum(profile_list))/len(profile_list)  #average gene density calculated

        if average_gene_density != 0 :
            num_codon = len([1 for number88 in range(0,len(profile_list),3) if ((profile_list[number88]+profile_list[number88+1]+profile_list[number88+2])/3)>average_gene_density])  
                                    # number of codons that exceed average gene density 
            expected_codon_density = float(num_codon)/(len(profile_list)/3)    # expected enrichment value
            
            peptide_start 		= 0
            for sliding_w_n in range(0,len( elongation_region_part),3) :    #sliding window using increments of 3 nts
                amino_window = str(peptide_sequence[peptide_start:peptide_start+60])
                if len(set(amino_window) - set(amino_acids)) != 0: 
                    peptide_start	+= 1
                    continue

                if (profile_list[sliding_w_n]+profile_list[sliding_w_n+1]+profile_list[sliding_w_n+2])/3 > average_gene_density:
                    for number in range(0,59) :
                        amino_acid_2 = amino_window[number:number+2]
                        dipeptide_enrichment_dict[amino_acid_2][number][0] += 1
                        dipeptide_enrichment_dict[amino_acid_2][number][1] += 1
                else:
                    for number in range(0,59) :
                        amino_acid_2 = amino_window[number:number+2]
                        dipeptide_enrichment_dict[amino_acid_2][number][0] += 1

                amino_acid_2 = amino_window[40:42]
                dipeptide_enrichment_expected_dict[amino_acid_2].append(expected_codon_density)
                peptide_start += 1

    alignment_filename = args.a.split("/")[-1]
    if not os.path.exists(args.o ):
        os.mkdir(args.o )
        
    outfile = open("%s/RUST_dipeptide_file_%s_%s_%s"%(args.o, alignment_filename, args.offset,length_values), "w")
    outfile.write("dipeptide, expected value")
    for number106 in range(-40,20): outfile.write(", %s"%number106)
    outfile.write("\n")

    list_codons = []
    list_amino_acids 		= dipeptide_enrichment_dict.keys()
    list_amino_acids.sort()
    rust_expected = []
    rust_observed_metafootprint = []
    for amino2 in list_amino_acids :
        if amino2 in list_codons :continue
        list_codons.append(amino2)
        outfile.write("%s"%amino2)
        if dipeptide_enrichment_expected_dict[amino2] != []:
            outfile.write( ", %s"%mean_value(dipeptide_enrichment_expected_dict[amino2]))
        list_data = []
        for number in range(0,60) :
            if dipeptide_enrichment_dict[amino2][number][0]  != 0 :
                outfile.write(  ", %s"%(dipeptide_enrichment_dict[amino2][number][1]/dipeptide_enrichment_dict[amino2][number][0]))
                list_data.append(dipeptide_enrichment_dict[amino2][number][1]/dipeptide_enrichment_dict[amino2][number][0])
            else :
                outfile.write(  ", 0")
                list_data.append(0)
        outfile.write(  "\n")
        rust_expected.append(mean_value(dipeptide_enrichment_expected_dict[amino2]))
        rust_observed_metafootprint.append(list_data)

    rust_expected_sum = sum(rust_expected)
    q_values = [n/rust_expected_sum for n in rust_expected]

    shannon_values = []
    for loc_i in range(60) :
        rust_observed = [n[loc_i] for n in rust_observed_metafootprint ]
        rust_observed_sum = sum(rust_observed)
        rust_observed_min = min(rust_observed)
        if rust_observed_min == 0:
            shannon_values.append("NA")
        else:
            p_values = [n/rust_observed_sum for n in rust_observed]
            shannon = []
            list_normalised = []  ####
            for p_value,q_value in zip(p_values,q_values):
                shannon.append(abs(p_value*math.log((p_value/q_value),2)))
                list_normalised.append(p_value/q_value) ####
            shannon_values.append(sum(shannon))

    outfile.write("\nKullback Leibler divergence,")       
    for value in shannon_values: outfile.write(", %s"%value)
    outfile.close()

    try :
        mpl.rcParams["xtick.direction"]        = "out"
        mpl.rcParams["ytick.direction"]        = "out"
        mpl.rcParams["legend.fontsize"]        = 10
        mpl.rcParams["ytick.labelsize"]        = 10
        mpl.rcParams["xtick.labelsize"]        = 10
        mpl.rcParams['font.size']              = 10
        mpl.rcParams["axes.titlesize"]         = 10
        mpl.rcParams["legend.frameon"]         = 0
        mpl.rcParams["axes.axisbelow"]         = False
        mpl.rcParams["xtick.major.pad"]        = 2.
        mpl.rcParams["ytick.major.pad"]        = 2
        mpl.rcParams["xtick.major.size"]       = 2.
        mpl.rcParams["ytick.major.size"]       = 2
        mpl.rcParams['axes.linewidth']         = 0.5
        mpl.rcParams['ytick.major.width']      = 0.25
        mpl.rcParams['xtick.major.width']      = 0.25
        mpl.rcParams['lines.linewidth']        = 1
        mpl.rcParams["legend.borderpad"]       = 0.01
        mpl.rcParams["legend.labelspacing"]    = 0.05
        mpl.rcParams["legend.columnspacing"]   = 0.5
        mpl.rcParams["legend.borderaxespad"]   =0.15
        mpl.rcParams["legend.handlelength"]    = 1

        fig = plt.figure(figsize = (6.69,6.0))  
        infileopen = open("%s/RUST_dipeptide_file_%s_%s_%s"%(args.o, alignment_filename, args.offset,length_values))
        ax1_metafootprint= fig.add_subplot(111)   
        RUST_metagene_plot(infileopen, ax1_metafootprint)
        plt.savefig("%s/RUST_dipeptide_metafootprint_%s_%s_%s.png"%(args.o,alignment_filename, args.offset,length_values))
    
    except:
        sys.stdout.write("Error producing images\n")

if __name__ == "__main__":
    main()
    
